# Supplementary material for: Activation of the Type III Secretion System of Enteropathogenic Escherichia coli Leads to Remodeling of Its Membrane Composition and Function
Source: mSystems. 2022 Apr 28;7(3):e00202-22. doi: 10.1128/msystems.00202-22 (PMC9238428; doi:10.1128/msystems.00202-22)
Supplement: TABLE S1 [file msystems.00202-22-s0007.xlsx]

## Sheet: Sheet1
Table S1 Identified lipids (taken from the Lipidomics analysis of DsepD and WT/pCesT EPEC with respect to wild-type)
ID	Adduct	Empirical Formula	FC (ΔsepD/WT)
PG (14:0 /17:0)	731.47(M+Na)	C37H73O10P	0.52
PG (12:0 /15:0)	675.42 (M+Na)	C33H65O10P	0.53
PG (14:0 OH/19:0)	735.508 (M+H-H2O)	C39H77O11P	0.37
PG (14:0 OH/15:0)	712.47 (M+NH4)	C35H69O11P	0.52
PG (14:0 /14:0)	667.45 (M+H)	C34H67O10P	0.51
PG (16:0/16:0)	740.54 (M+NH4)	C38H75O10P	0.57
PG (16:0/17:0)	757.49 (M+Na)	C39H75O10P	0.46
PG(17:0/17:0)	747.50 (M+H)	C40H75O10P	0.51
PG(17:1/17:2)	767.48 (M+Na)	C40H73O10P	0.63
PG (14:0/16:0)	717.46 (M+Na)	C33H71O10P	0.54
PG (14:0 OH/18:1)	737.48 (M+H)	C38H73O11P	0.38
PG (12:0/12:0)	633.38 (M+ Na)	C30H59O10P	1.02
PGP (14:0 /16:1)	1547.91 (2M+H)	C36H70O13P2	0.43
PS(18:0)	508.30 (M+H-H2O)	C24H48NO9P	2.88
PG (16:1)	465.25(M+H-H2O)	C22H43O9P	2.53
PE(16:1)	452.27 (M+H)	C21H42NO7P	2.53
PE(18:1)	480.30 (M+H)	C23H46NO7P	0.83
PE (16:1)	452.28(M+H)	C21H42O7P	2.68
PS(19:0)	522.31 (M+H-H2O)	C25H50NO9P	2.2
PE(19:0)	494.32 (M+H)	C24H48NO7P	3.06
PE(17:1)	488.27 (M+Na)	C22H44NO7P	3.13
PE(16:0)	454.29 (M+H)	C21H44NO7P	1.4
PE(19:0)	518.32 (M+Na)	C24H48NO7P	1.07
PG(14:1)	477.22 (M+Na)	C20H39O9P	14.17
PA(18:1)	419.26 (M+H)	C21H41O7P	2.63
PE(17:0)	466.29 (M+H)	C22H44NO7P	1.13
PG(12:0)	451.20(M+Na)	C18H37O9P	1.56
PG(15:0)	493.25 (M+Na)	C21H43NO9P	21.58
PS(18:1)	506.28 (M+H-H2O)	C24H46NO9P	92.59
PG(18:1)	533.28 (M+Na)	C24H47O7P	1.95
PA (18:2)	457.23(M+Na)	C21H41O7P	5.12
PE(17:1)	466.29 (M+H)	C22H44NO7P	1.92
PG(12:0)	429.21 (M+H)	C18H37O9P	4.46
PG (15:0)	491.23 (M+Na)	C21H41O9P	94.26
PG (13:0)	407.21 (M+H-2H2O)	C19H39O9P	0.54
PS(17:1)	510.28 (M+H)	C23H44NO9P	90.46
PS(17:0)	510.28 (M+H)	C23H44NO9P	0.67
PA(17:1)	423.24 (M+H)	C20H39O7P	1.21
PG(16:0)	507.27 (M+Na)	C22H45O9P	164677
PG(16:0)	467.27 (M+H-H2O)	C22H45NO9P	0.08
PE(17:0)	512.27(M+2Na-H)	C22H46NO7P	26.67
PG(14:0)	457.25 (M+H)	C20H41O9P	5.5
PE(18:0)	504.31 (M+Na)	C23H48NO7P	0.18
PE(12:0)	420.21 (M+Na)	C17H36NO7P	1.31
PS(14:0)	470.25 (M+H)	C20H40NO9P	0
PG(18:1)	510.3 (M+NH4)	C24H47O9P	0.42
PG (15:1)	469.26 (M+H)	C21H41O9P	0
CL(64:1)	1333.94 (M+H-H2O)	C73H140O17P2	0.57
CL(69:0)	1418 (M+H)	C78H146O17P2	1.72
CL(68:1)	1402.01(M+H-H2O)	C81H150O17P2	2.27
CL(70:1)	1453.07 (M+NH4)	C79H152O17P2	0.63
CL(68:4)	1434.00 (M+CH3OH+H)	C77H142O17P2	1.94
CL(68:2)	1464.98(M+Acn+Na)	C77H142O17P2	4.39
CL(70:2)	1416.01 (M+H-H2O)	C79H150O17P2	2.16
CL(63:3)	1417.91 (M+2Na-H)	C75H138O17P2	2.36
CL(66:2)	1440.98 (M+Acn+Na)	C75H142O17P2	1.76
CL(72:2)	1440.03 (M+H-H2O)	C81H156O17P2	1.2
PE(17:0/14:0)	676.49 (M+H)	C36H70NO8P	0.88
PE (17:0/18:1)	730.53 (M+H)	C39H76NO8P	0.27
PE (17:0/15:0)	690.50 (M+H)	C39H74NO8P	1.8
PE (16:1/18:1)	716.51 (M+H)	C39H74NO8P	3.07
PE (19:0/10 OH)	664.45 (M+H)	C34H66NO9P	2.57
PE (16:0/12:0)	636.46 (M+H)	C33H66NO8P	2.96
PE (19:0/14:0)	726.50( M+Na)	C41H78NO8P	2.4
PE (12:0/16:0)	636.46(M+H)	C36H68NO8P	5.6
PE (16:0/19:0)	732.55 (M+H)	C40H78NO8P	0.52
PE (17:0/10:0)	620.42 (M+H)	C32H62NO8P	1.68
PE (17:0/17:0)	716.51 (M+H)	C40H76NO8P	1.68
PE (19:0/16:1)	730.53 (M+H)	C39H74NO8P	0.85
PE(17:0/16:1)	719.53 (M+NH4)	C38H72NO8P	0.43
PE(18:1/14:0 OH)	680.48 (M+H)	C35H70NO9P	0.57
PE(19:0/17:0)	744.54 (M+H)	C41H78NO8P	1.67
PE(19:0/18:1)	758.56 (M+H)	C42H80NO8P	0.76
PE(14:0/17:0)	678.50 (M+H)	C36H72NO8P	2.89
PE(18:1/19:0)	782.5618 (M+Na)	C42H82NO8P	1.57
PE (16:1/19:0)	730.54 (M+H)	C40H78NO8P	0.6
PE(19:0/16:0)	732.54 (M+H)	C40H78NO8P	2.39
PE(16:0/18:1)	718.53 (M+H)	C39H76NO8P	1.26
PE (18:1/18:1)	744.55 (M+H)	C41H78NO8P	1.18
PE(16:1/14:1)	660.45 (M+H)	C35H66NO8P	0.83
PE (15:0/15:0)	642.44 (M+H-H2O)	C35H66NO8P	1.94
PE (16:1/12:0)	656.42 (M+Na)	C33H64NO8P	0.66
PE (19:0/14:0 OH)	720.51 (M+H)	C38H74NO9P	1.4
PE(16:0/17:0)	704.51 (M+H)	C38H74NO8P	0.88
PE (16:0/14:0 OH)	718.43 (M+K)	C35H70NO9P	0.12
PE(19:1/15:0)	735.56 (M+NH4)	C39H76NO8P	0.79
PE(17:0/14:0)	676.48 (M+H)	C38H74NO8P	0.64
PE(10:0/18:1)	634.43 (M+H)	C38H76NO9P	0.01
PE(12:0(OH)/16:1)	650.43 (M+H)	C35H70NO9P	0.78
PE(19:1/18:1)	775.59(M+NH4)	C4OH68O7P2	0.78
PE(36:0)	748.57 (M+H)	C41H82NO8P	3
PE(35:0)	776.51 (M+2Na-H)	C40H78NO8P	0.76
PE(29:1)	692.42 (M+2Na-H)	C34H66NO8P	1.66
PE(36:0)	792.56 (M+2Na-H)	C41H82NO8P	2.88
PE(19:1/18:0)	760.57 (M+H)	C42H82NO8P	2.38
PE(37:1)	780.56 (M+Na)	C42H80NO8P	1.94
PE(36:0)	792.54 (M+2Na-H)	C41H82NO8P	1.68
PE(38:0)	820.58(M+2Na-H)	C43H86NO8P	2.57
Octaprenyl diphosphate	723.44 (M+H)	C42H82NO8P2	6.28
Glycosyl undecaprenyl phosphate	1040.74 (M+CH3OH)	C61H100O9P	12.07
Glycosyl undecaprenyl phosphate	1072.74 (M+Acn+Na)	C61H100O9P	1.57
Undecaprenyl diphosphate	909.63 (M+H-H2O)	C55H91O7P2	2.01
Undecaprenyl phosphate	910.67 (M+Acn+Na)	C55H89O7P	1.19
Undecaprenyl diphsophate	927.63 (M+H)	C55H92O7P2	0.84
Glycosyl undecaprenyl phosphate	1028.70 (M+Na)	C61H99NO8P	64.65
Menaquinone 8	739.54 (M+Na)	C51H72O2	0.82
Menaquinone 8	1456.09 (2M+Na)	C51H72O2	0.99
Ubiquinone 6*	591.44 (M+H)	C39H58O4	0.82
Ubiquinone 7*	659.50 (M+H)	C44H66O4	0.59
Ubiquinone 8	727.56 (M+H)	C49H74O4	0.52
Octaprenyl phenol	656.58 (M+NH4)	C46H70O	6.48
Methoxy octaprenyl benzoquinol	1433.09 (2M+Acn+Na)	C47H72O3	0.32
PG, Phosphatidyl glycerol; PE, phosphatidyl ethanolamide; PS, phosphatidyl serine; PA, phosphatidic acid; CL, cardiolipin.The lipid species were identified by MSE. The Data shown in the table represent the fold change calculated from the abundance of each lipid in the DsepD and WT/pCesT from the wild type.
*, an intermediate ubiquinones.
