# Supplementary material for: Activation of the Type III Secretion System of Enteropathogenic Escherichia coli Leads to Remodeling of Its Membrane Composition and Function
Source: mSystems. 2022 Apr 28;7(3):e00202-22. doi: 10.1128/msystems.00202-22 (PMC9238428; doi:10.1128/msystems.00202-22)
Supplement: TABLE S2 [file msystems.00202-22-s0008.xlsx]

## Sheet: Sheet1
Table S2 Strains and plasmids used for cloning
Name (Number in our collection)	Description	Reference
E2348/69 (1)	EPEC wild type isolate O127:H6	-1
EM2018	E2348/69 ΔcesT::kn	-1
NN6237	Dh5a containing pNN6237 (pCesT)	-2
NN5898	E2348/69 ΔcsrA::cm	-2
5768	XTL634 as template for tet-sacB cassette	-3
A8695	NN6237 containing wrbA-gfp translational fusion
A8696	NN6237 containing idi-gfp translational fusion
A8698	NN6237 containing ispU-gfp translational fusion
A8700	NN6237 containing menF-gfp translation fusion
A8704	NN6237 containing ubiC-gfp translational fusion
pKD46 (p811)	Contains the λ red genes.	-4
pCesT (pNS6237)	A pSA10 derivative containing cesT between EcoRI and SalI sites, cm resistance	-2
pCesT (pSK6194)	A pSA10 derivative containing cesT between EcoRI and SalI sites, amp resistance	-2
EM4620	EPEC nleA-gfp	-1
References
(1) Katsowich N, Elbaz N, Pal RR, Mills E, Kobi S, Kahan T, et al. Host cell attachment elicits posttranscriptional regulation in infecting enteropathogenic bacteria. Science. 2017;355(6326):735-9.
(2) Jeucken A, Molenaar MR, van de Lest CHA, Jansen JWA, Helms JB, Brouwers JF. A Comprehensive Functional Characterization of Escherichia coli Lipid Genes. Cell Rep. 2019;27(5):1597-606 e2.
(3) Li XT, Thomason LC, Sawitzke JA, Costantino N, Court DL. Positive and negative selection using the tetA-sacB cassette: recombineering and P1 transduction in Escherichia coli. Nucleic Acids Res. 2013;41(22):e204.
(4) Datsenko KA, Wanner BL. One-step inactivation of chromosomal genes in Escherichia coli K-12 using PCR products. Proc Natl Acad Sci U S A. 2000;97(12):6640-5.
