# Supplementary material for: Activation of the Type III Secretion System of Enteropathogenic Escherichia coli Leads to Remodeling of Its Membrane Composition and Function
Source: mSystems. 2022 Apr 28;7(3):e00202-22. doi: 10.1128/msystems.00202-22 (PMC9238428; doi:10.1128/msystems.00202-22)
Supplement: TABLE S3 [file msystems.00202-22-s0009.xlsx]

## Sheet: Sheet1
Table S3 Primer sequence for GFP fusions and qPCR in EPEC
Primer sequence for GFP fusions
Gene fusions	Primer Nos. in collection	Primer Names	Sequences (5’-3’)
idi-gfp	4317	Idi_GFP_F	GCGACAAATCGCGAAGCCAGAAAACGATTATCTGCATTTACCCAGCTTAAAGGTGGTACCCGTAAAGGAGAAGAAC
	4318	idi_GFP_R	GTAAAATAAGCATTACGTTATGCTCACAACCCCGGCAACCGTCGGGGTTTTTTATTATTTGTATAGTTCATCCATGCC
idi-tet-sacB	4301	idi_Tet_F	GCGACAAATCGCGAAGCCAGAAAACGATTATCTGCATTTACCCAGCTTAAATAATCCTAATTTTTGTTGACACTCTATC
	4302	idi_SacB_R	GTAAAATAAGCATTACGTTATGCTCACAACCCCGGCAACCGTCGGGGTTTTATCAAAGGGAAAACTGTCCAT
menF-gfp	4327	menF_GFP_F	GGCAGGAAATCGACAACAAAGCGGCAGGGCTGCGTACTTTATTACAAATGGAAGGTGGTACCCGTAAAGGAGAAGAAC
	4328	menF_GFP_R	GGAGCTACAAAAATAGATTATTGATATGAATCGGTAATGATGCGACTCATTACTATTATTTGTATAGTTCATCCATGCC
menF-tet-sacB	4307	menF_Tet_F	GCAGGAAATCGACAACAAAGCGGCAGGGCTGCGTACTTTATTACAAATGGAATAGTCCTAATTTTTGTTGACACTCTATC
	4308	menF_SacB_R	GGAGCTACAAAAATAGATTATTGATATGAATCGGTAATGATGCGACTCATTAATCAAAGGGAAAACTGTCCATA
ubiC-gfp	4311	ubic_GFP_F	AAGCGGTAAACCGCTGTTGCTAACAGAACTGTTTTTACCGGCGTCACCGTTGTACGGTGGTACCCGTAAAGGAGAAGAAC
	4312	ubic_GFP_R	GAAACGCCAGCAGCTTATTCTGCGTCAGACTCCACTCCATATTTTTTTCCTCTTATTATTTGTATAGTTCATCCATGCC
ubiC-tet-sacB	4293	ubic_Tet_F	AAGCGGTAAACCGCTGTTGCTAACAGAACTGTTTTTACCGGCGTCACCGTTGTACTAATCCTAATTTTTGTTGACACTCTATC
	4294	ubic_SacB_R	GAAACGCCAGCAGCTTATTCTGCGTCAGACTCCACTCCATATTTTTTTCCTCATCAAAGGGAAAACTGTCCATA
ispU-gfp	4313	IspU_GFP_F	CTTTGCTAATCGAGAGCGTCGTTTCGGCGGCACCGAGCCCGGTGATGAAACAGCCGGTGGTACCCGTAAAGGAGAAGAAC
	4314	IspU_GFP_R	GGTATTAACACAAAAGCAGATATCAGGCGATACTTCAGCAAAAGCGACCCCCATCATTATTTGTATAGTTCATCCATGCC
ispU-tet-sacB	4291	IspU_Tet_F	GCTAATCGAGAGCGTCGTTTCGGCGGCACCGAGCCCGGTGATGAAACAGCCTGATCCTAATTTTTGTTGACACTCTATC
	4292	IspU_Sac_B	GGTATTAACACAAAAGCAGATATCAGGCGATACTTCAGCAAAAGCGACCCCCAATCAAAGGGAAAACTGTCCATA
wrbA-gfp	4323	wrbA_GFP_F	GCTCGTTATCAAGGGGAATATGTCGCAGGTCTGGCAGTTAAACTTAACGGCGGTGGTACCCGTAAAGGAGAAGAAC
	4324	wrbA_GFP_R	GACGTGATGAGCTTTCGCTTCTTGAGTTGGCATGCGTATCCTCCTGTTGAAGATTATTATTTGTATAGTTCATCCATGCC
wrbA-tet-sacB	4299	wrbA_Tet_F	GCTCGTTATCAAGGGGAATATGTCGCAGGTCTGGCAGTTAAACTTAACGGCTAATCCTAATTTTTGTTGACACTCTATC
	4300	wrbA_SacB_R	GACGTGATGAGCTTTCGCTTCTTGAGTTGGCATGCGTATCCTCCTGTTGAAGAATCAAAGGGAAAACTGTCCATA
Primers used for PCR confirmation of GFP fusions
ispU	4482	ispUcnfm-F	CGTTGGCTGTTTAACGCCTG
	4481	ispU-R2	CTGTCCTTAATTCCTGCTTC
menF	4479	menFcnfm-F	GAAGCAGGCTGTTTATCGTG
	4478	menF-R2	CCACTATTTGTGCCTGTTGC
ubiC	4473	ubiCcnfm-F	TGTTCTGGTCTTTACCACGG
	4472	ubiC-R2	CCAGTAACTCATTGCCAGCC
wrbA	4476	wrbAcnfm-F	GCATGCGTCATTGATTAGCC
	4475	wrbA-R2	GATGTTCATCAGTTACAGCG
idi	4447	idi-cnfmF	AATCCTGTTTGGCATGGTGC
	4360	idi-R	ACCAACAGCCATACCATCCG
Primers used for qPCR
pldA		pldA-F1	GGTTGTTGCCGGTGTTTATG
		pldA-R1	CCAGGATTTCTGTGTGTAGGAG
ygiH		ygiH-F1	CTCCATTTCCAGTGCCATTCT
		ygiH-R1	GCGACGAGTAACCACTCAATAG
rrsB		rrsB-F1	CAG AGATGAGAATGTGCCTTCGGG
		rrsB-R1	CCGCTGGCAACAAAGGATAAG G
