# Supplementary material for: Activation of the Type III Secretion System of Enteropathogenic Escherichia coli Leads to Remodeling of Its Membrane Composition and Function
Source: mSystems. 2022 Apr 28;7(3):e00202-22. doi: 10.1128/msystems.00202-22 (PMC9238428; doi:10.1128/msystems.00202-22)
Supplement: TABLE S4 [file msystems.00202-22-s0010.xlsx]

## Sheet: Sheet1
Table S4 The linear gradient for the lipidomics analyses
Time	Flow	%A	%B	%C
	(mL/min)	Water (0.1 FA)	Acetonitrile (0.1 FA)	(Isopropanol)
0.0-1.0	0.4	60	40	0
1.0-5.0	0.4	30	70	0
5.0-8.0	0.4	24	40	36
8.0-9.0	0.4	20	35	45
9.0-12.0	0.4	18.4	33	48.6
12.0-17	0.4	12	25	63
17.0-25.50	0.4	0.4	10.5	89.1
26.0-35.0	0.4	60	40	0
